# Supplementary material for: Association of Obesity-Related Genetic Variants with Android Fat Patterning and Cardiometabolic Risk in Women
Source: Genes (Basel). 2025 Aug 28;16(9):1019. doi: 10.3390/genes16091019 (PMC12469512; doi:10.3390/genes16091019)
Supplement: Supplementary file 1 [file genes-16-01019-s001.zip]

Archive with 1 entries (1 files):
- genes-3778277-supplementary.pdf
